# Supplementary material for: Evaluations of coronary microvascular dysfunction in a patient with thrombotic microangiopathy and cardiac troponin elevation: a case report
Source: Eur Heart J Case Rep. 2022 Jul 29;7(3):ytac318. doi: 10.1093/ehjcr/ytac318 (PMC10020975; doi:10.1093/ehjcr/ytac318)
Supplement: ytac318_Supplementary_Data [file ytac318_supplementary_data.zip]

Archive with 2 entries (2 files):
- Supplementary_materials.pdf
- Slideset.pptx
